# Supplementary material for: Continuous volitional control of a bionic leg supports diverse walking patterns in both agonist–antagonist muscle interface and bone-anchored prosthesis users
Source: PNAS Nexus. 2026 Jan 5;5(1):pgaf413. doi: 10.1093/pnasnexus/pgaf413 (PMC12851846; doi:10.1093/pnasnexus/pgaf413)
Supplement: pgaf413_Supplementary_Data [file pgaf413_supplementary_data.zip]

Archive with 10 entries (10 files):
- PNASNEXUS-PNASNEXUS-2025-00357R-s05.mp4
- PNASNEXUS-PNASNEXUS-2025-00357R-s06.mp4
- PNASNEXUS-PNASNEXUS-2025-00357R-s07.mp4
- PNASNEXUS-PNASNEXUS-2025-00357R-s08.mp4
- PNASNEXUS-PNASNEXUS-2025-00357R-s09.mp4
- PNASNEXUS-PNASNEXUS-2025-00357R-s10.pdf
- PNASNEXUS-PNASNEXUS-2025-00357R-s01.pdf
- PNASNEXUS-PNASNEXUS-2025-00357R-s02.mp4
- PNASNEXUS-PNASNEXUS-2025-00357R-s03.mp4
- PNASNEXUS-PNASNEXUS-2025-00357R-s04.mp4
